# Supplementary material for: Effects of host genetics and environmental conditions on fecal microbiota composition of pigs
Source: PLoS One. 2018 Aug 7;13(8):e0201901. doi: 10.1371/journal.pone.0201901 (PMC6080793; doi:10.1371/journal.pone.0201901)
Supplement: S1 Table — (XLS) [file pone.0201901.s001.xls]

## Sheet: S1 Table
S1 Table. Indices characterizing population structure of porcine gut microbiota.
			Average					Standard deviation
Age	Line	Conditions	observed_species	chao1	equitability	shannon	simpson	observed_species	chao1	equitability	shannon	simpson
W4	HRFI	Clean	1657.92	5222.65	0.676938	6.80313	0.955505	1953.69	5718.67	0.0856492	0.835659	0.0291334
W4	LRFI	Clean	1560.63	4954.33	0.658308	6.58173	0.954662	1752.25	4810.56	0.0754883	0.514182	0.0168331
W5	HRFI	Clean	4007.74	12872.1	0.643082	7.51622	0.965801	2704.52	7905.53	0.0576237	0.745579	0.0287825
W5	LRFI	Clean	4507	14734.2	0.678543	8.07694	0.975879	2347.44	6604.39	0.0545327	0.565898	0.0146549
W6	HRFI	Clean	4055.41	13621.6	0.657897	7.86203	0.970998	929.039	3264.8	0.0451125	0.600653	0.0172671
W6	LRFI	Clean	4486.76	14850.4	0.663799	8.03142	0.973277	1079.89	3465.22	0.0393832	0.596364	0.0169025
W7	HRFI	Clean	5587.12	18168.7	0.617869	7.65945	0.962783	1477.61	5657.62	0.0562302	0.751534	0.0343721
W7	LRFI	Clean	6276.56	19578.5	0.6255	7.87335	0.969862	1309.63	4522.94	0.0340224	0.52976	0.0143212
W8	HRFI	Clean	6820.85	22329.8	0.618157	7.86018	0.968418	1427.45	5027.16	0.0403302	0.624271	0.0193871
W8	LRFI	Clean	7027.86	23151	0.621929	7.9335	0.96692	1408.86	4579.45	0.0417678	0.631191	0.0233275
W12	LRFI	Dirty	3228.43	10150.3	0.733405	8.5324	0.975768	564.706	1629.28	0.0328859	0.403662	0.0103843
W12	LRFI	Clean	3689.56	11787.2	0.730478	8.64007	0.980248	583.285	1931.18	0.0239099	0.23603	0.00501805
W12	HRFI	Dirty	2776.75	9272.42	0.731306	8.35595	0.977013	448.847	1952.45	0.0291737	0.435913	0.0111997
W12	HRFI	Clean	2256.71	7551.55	0.711163	7.89522	0.967543	411.488	1221.42	0.046781	0.411357	0.0119077
W17	LRFI	Dirty	2878.88	9354.74	0.735376	8.43753	0.98381	525.236	2083.76	0.0379426	0.584693	0.00854949
W17	LRFI	Clean	2602.11	8502.41	0.746333	8.43882	0.977872	494.97	1280.44	0.0408925	0.309674	0.00890665
W17	HRFI	Dirty	2254.12	8106.56	0.735873	8.15102	0.981656	755.819	2436.95	0.0425598	0.63791	0.0128532
W17	HRFI	Clean	2323	7786.99	0.690115	7.70186	0.967874	520.617	2338.62	0.0354782	0.591952	0.0152814
W19	LRFI	Dirty	3003.67	10661.5	0.765823	8.78373	0.988716	825.306	2836.22	0.0300338	0.296894	0.0025256
W19	LRFI	Clean	3150.6	10987.8	0.748287	8.67117	0.984678	683.121	2982.09	0.0264467	0.293322	0.00661431
W19	HRFI	Dirty	2092.5	7163.05	0.718084	7.89392	0.977215	475.331	1450.06	0.0295839	0.383644	0.00618565
W19	HRFI	Clean	2448.14	8522.78	0.745484	8.3374	0.977227	860.132	2994.19	0.0477206	0.69489	0.0112712
W23	LRFI	Dirty	2916.8	9891.01	0.748217	8.5526	0.987105	818.642	2585.56	0.0326864	0.26274	0.00348698
W23	LRFI	Clean	2799.38	9485.07	0.715372	8.16718	0.969158	663.221	2051.75	0.0720172	0.901782	0.0441313
W23	HRFI	Dirty	2429.62	8236.95	0.711323	7.98833	0.979454	330.691	1270.87	0.0348881	0.368301	0.00804
W23	HRFI	Clean	3003.71	10335.7	0.728286	8.36124	0.983056	790.388	2565.72	0.017152	0.342339	0.00324395
W25	LRFI	Dirty	3628.4	13716.1	0.753839	8.85765	0.98817	1035.69	3835.58	0.0284391	0.227952	0.00173058
W25	LRFI	Clean	3513.2	11660.8	0.752985	8.82519	0.98892	872.973	3289.85	0.0338271	0.3723	0.00409087
W25	HRFI	Dirty	3106.12	10845.4	0.735227	8.47615	0.985781	782.276	2982.35	0.0486931	0.421256	0.00299111
W25	HRFI	Clean	3151.86	12043.8	0.752802	8.70799	0.986978	832.37	2731.45	0.0363788	0.487919	0.00675259
